# Supplementary material for: Developing and Validating an Individual-Level Deprivation Index for Children’s Health in France
Source: Int J Environ Res Public Health. 2022 Dec 16;19(24):16949. doi: 10.3390/ijerph192416949 (PMC9816939; doi:10.3390/ijerph192416949)
Supplement: Supplementary file 1 [file ijerph-19-16949-s001.zip]

Archive with 8 entries (8 files):
- Figure S1.pdf
- Table S1.xlsx
- Table S2.xlsx
- Table S3a.xlsx
- Table S3b.xlsx
- Table S3c.xlsx
- Table S3d.xlsx
- Table S4.xlsx
