# Supplementary material for: Developing and Validating an Individual-Level Deprivation Index for Children’s Health in France
Source: Int J Environ Res Public Health. 2022 Dec 16;19(24):16949. doi: 10.3390/ijerph192416949 (PMC9816939; doi:10.3390/ijerph192416949)
Supplement: Supplementary file 1 [file ijerph-19-16949-s001.zip › Table S1.xlsx]

## Sheet: Supp 1
Table S1. Item generation for French the Child Individual-Level Deprivation Index (FrenChILD-Index)
Social Determinants of Health (SDH) domains of the items	Litterature review							Add-on during expert interview	Deprivation thema to submit in for reduction (see Supp 2)
	Salmond, 2006 [46]	Vaucher, 2012 [47]	Adams, 2005 [48]	Lhuissier, 2013 [49]	Sass, 2006 [29]	Pascal, 2004 [28]	Fernandez, 2015 [31]
Health and Health Care				Health insurance		Social health insurance for citizens or undocumented migrants	Health insurance (completeness and type)		Health insurance (completeness and type)
					private supplementary health insurance	private supplementary health insurance
		Medical treatment unsought because of cost				difficulties affording for medications and medical exams			difficulties affording for medications and medical exams
								Regular medical follow-up	Regular medical follow-up
								Health booklet	Health booklet
							medical appointment unfilled		medical appointment unfilled
							Adressing by partner organisation		Adressing by partner organisation
		Physical disability							Physical disability
		Mental health issue							Mental health issue
		Addiction					substance abuse		Addiction
Economic Stability					Housing ownership				Housing ownership
	Unemployment		Employment status	Employment status		job search	Ressources (salary, means-tested benefits)		Employment status
				Profession					Profession
			Socio-economic group	Socio-professional category					Socio-professional category
			Quintiles of annual household income per adult equivalent	Perceived financial situation					Perceived financial situation
	means-tested benefit			minimum social benefits		minimum social benefits			minimum social benefits
	Getting community help								Getting community help
	Help to get food								Help to get food
		Difficulties paying household bills			Financial hardship for regular expenses				Financial hardship for regular expenses
		Having to ask for money for basic needs							Having to ask for money for basic needs
	Wearing worn-out shoes	Did not buy clothes							Did not buy clothes
		Did not buy furniture							Did not buy furniture
		Difficulties reimbursing loan(s)							Difficulties reimbursing loan(s)
		Not having access to the internet							Not having access to the internet
					Playing sport				Playing sport
		Not been to cinema, theatre or sporting event(s)			Attending spectacle				Attending spectacle
		Not gone on holiday			Taking vacation				Taking vacation
							Transportation (difficulty, no means)		Transportation (difficulty, no means)
		Not having enough to eat							Not having enough to eat
	Doing without fresh fruit and vegetables								Doing without fresh fruit and vegetables
	Buying cheap food								Buying cheap food
								Not having eaten meat or fish the day before or today	Not having eaten meat or fish the day before or today
Neighborhood and Built Environment		Fears being evicted from home		Housing status			Type of housing (individual, precarious, none)		Type of housing (individual, precarious, none)
	Feeling cold in the home							Feeling cold in your home from humidity, mould or having pests (rats...)	Feeling cold in your home from humidity, mould or having pests (rats...)
								Having an accommodation too small or with more than one person sleeping in the same room as the child	Having an accommodation too small or with more than one person sleeping in the same room as the child
Social and Community Context				Reading comprehension			proficiency in french (oral, written)		proficiency in french (oral, written)
				Country of birth			Country of origin		Country of origin
								Being undocumented	Being undocumented
							Date of arrival in the region		Date of arrival in the region
					contact with the large family				contact with the large family
								Not having at least two people around (family, friends, association)	Not having at least two people around (family, friends, association)
		Not spending an evening with family or friends							Not spending an evening with family or friends
					surrounding support available for temporary accommodation				surrounding support available for temporary accommodation
		Not having someone to turn to for material help			surrounding support available for material assistance				surrounding support available for material assistance
					social work follow-up				social work follow-up
Education				Adult education level			Education level		Adult education level
			Educational attainment					Having at least one child over the age of 5 not attending school	Having at least one child over the age of 5 not attending school
Family Context				Family structure	Family structure		Family structure		Family structure
				Number of dependent children					Number of dependent children
							Stress (professional, family, surroundings)		Stress (professional, family, surroundings)
							Minor pregnancy		Minor pregnancy
							past child abandonment		past child abandonment
								Household vulnerability	Household vulnerability
Name of the index	NZiDep	DiPCare-Q	NS*	SIRS	EPICES	NS*	[Assessment of perinatal vulnerabilities]
language(s)	NS*	French, German, Italian, English	NS*	French	NS*	NS*	French
Consistency or validity	Cronbach's alpha : 0,82	interclass correlation coefficient = 0,85	NS*	NS*	NS*	Se = 0,70 ; Sp = 0,77	NS*
number of items	8 questions adressed by face-to-face culturally matched interviewers	15 self-administered questions	8 answers to mailed questionnaires	13	11	5 questions self-administered or caregiver administrered	24 questions caregiver administrered
population/sample of validation	975 Maori, Pacific and non-Maori non Pacific adults	1898 adults (from 17 to 89 years)	5 044 adults	3006 adults	197 389 adults	222 adults (from 15 years)	NS*
* not specified
