# Supplementary material for: Developing and Validating an Individual-Level Deprivation Index for Children’s Health in France
Source: Int J Environ Res Public Health. 2022 Dec 16;19(24):16949. doi: 10.3390/ijerph192416949 (PMC9816939; doi:10.3390/ijerph192416949)
Supplement: Supplementary file 1 [file ijerph-19-16949-s001.zip › Table S2.xlsx]

## Sheet: Supp 2
Table S2. Items reduction for the French Child Individual-Level Deprivation Index (FrenChILD-Index)
Social Determinants of Health (SDH) domains of the items	Deprivation thema	Decision of the steering committee		Decision of the reading group
		Thema inclusion	Suggested writing	Evaluation of the proposal	Degree of agreement	Order	Final wording
Health and Health Care	Health insurance (completeness and type)	Accepted	Do you have full health cover for each child and parent at home?	Appropriate	Relative agreement	3	Do you have full health coverage for your child (which type)?
	difficulties affording for medications and medical exams	Rejected because of: inconclusive item in the absence of the pathology
	Regular medical follow-up	Accepted	Are all of your children followed (at least once a year) by a doctor (family doctor, maternal and child protection service)?	Appropriate	Relative agreement	2	Are all of your children followed (at least once a year) by a doctor (family doctor, maternal and child protection service)?
	Health booklet	Accepted	Do you have a medical record or vaccination document for each of your children (here or at home)?	Appropriate	Relative agreement	1	Do you have a medical record or vaccination document for each of your children (here or at home)?
	medical appointment unfilled	Rejected because of: potientially discriminatory questioning
	Adressing by partner organisation	Rejected because of: inconclusive questioning and potientially discriminatory questioning
	Physical disability	Rejected because of: sensitive questioning, exptected to be poorly accepted by healthcare professionnal during pediatric healthcare
	Mental health issue
	Addiction
Economic Stability	Housing ownership	Rejected because of: inappropriate questioning during pediatric healthcare
	Employment status	Rejected because of: inconclusive questioning in a standardised questionnaire or sensitive questioning, poorly accepted by healthcare professional during pediatric healthcare
	Profession
	Socio-professional category
	Perceived financial situation
	minimum social benefits	Rejected because of: inconclusive or inappropriate questioning during pediatric healthcare
	Getting community help
	Help to get food
	Financial hardship for regular expenses
	Having to ask for money for basic needs	Rejected because of: sensitive questioning, poorly accepted by healthcare professional during pediatric healthcare or assessment biais
	Did not buy clothes
	Did not buy furniture
	Difficulties reimbursing loan(s)	Rejected because of: inappropriate question during pediatric healthcare
	Not having access to the internet	Rejected because of: inconclusive question, due to variability of lifestyle habits
	Playing sport	Rejected because of: inconclusive question, due to variability of lifestyle habits, and expected to be poorly accepted by parents in case of financial inability to join a club (feeling of guilt).
	Attending spectacle	Rejected because of: inconclusive question, due to variability of lifestyle habits
	Taking vacation
	Transportation (difficulty, no means)
	Not having enough to eat	Accepted	After this consultation (this hospitalisation), do you know how to make your child eat the next meal?	Appropriate	Relative agreement	9	Do you sometimes not have enough to eat?
	Doing without fresh fruit and vegetables	Rejected because of: inconclusive question, due to variability of lifestyle habits
	Buying cheap food
	Not having eaten meat or fish the day before or today
Neighborhood and Built Environment	Type of housing (individual, precarious, none)	Accepted	Do you have a place to stay (house, apartment, room)?	Appropriate	Strong agreement	5	Do you have a personal or family home (house, flat, room)?
	Feeling cold in your home from humidity, mould or having pests (rats...)	Rejected, because response bias in case of social accommodation expectancy
		Accepted	Is the dwelling or building you occupy in poor condition, dilapidated or unsafe (lack of sanitation, overcrowded, with peeling paint, mold or rats)?	Appropriate	Relative agreement	6	If stable housing, is it in poor condition, run down, dangerous (peeling paint, mould, risk of electric shock, trauma)?
	Having an accommodation too small or with more than one person sleeping in the same room as the child
Social and Community Context	proficiency in french (oral, written)	Accepted	[Evaluation by the caregiver] Are the questions, explanations to the patient limited in French?	Appropriate	Relative agreement	13	[Evaluation by the caregiver] Are the questions, explanations to the patient limited in French?
	Country of origin	Rejected because of: inconclusive question in a standardised questionnaire
	Being undocumented	Rejected because of: sensitive questioning, poorly accepted by healthcare professional during pediatric healthcare
	Date of arrival in the region	Accepted	Have you moved to another region (or country) in the last two years?	Uncertain	Indecision	12	Have you moved to another region (or country) in the last two years?
	contact with the large family	Rejected because of: inconclusive question, due to variability of lifestyle habits
	Not having at least two people around (family, friends, association)
	Not spending an evening with family or friends
	surrounding support available for temporary accommodation	Rejected because of: poorly accepted by healthcare professional during pediatric healthcare, response bias in case of social accommodation expectancy
	surrounding support available for material assistance	Accepted	Are there people around you that you can trust to help you (for transport, to look after the children, to enable you to go to appointments, to help with procedures)?	Appropriate	Relative agreement	10	Are there people around you that you can trust to help you (for transport, to look after the children, to enable you to go to appointments, to help with procedures)?
	social work follow-up	Accepted	For your administrative, social and medical procedures, do you know a social worker (professional or volunteer) to assist you? And do you need one?	Appropriate	Relative agreement	7	Do you know a social worker who assists you (helps you) with your (administrative, social) procedures? If not, do you need one?
Education	Adult education level	Rejected because of: unmodifiable determinant related to an old situation of many years, poorly accepted by healthcare professional during pediatric healthcare, judged as discriminatory
	Having at least one child over the age of 5 not attending school	Accepted	Do all of your school-aged childrenₐ go to school?	Appropriate	Strong agreement	4	Do all of your school-aged childrenₐ go to school? a
Family Context	Family structure	Accepted but sibling structure rejected because hardly conclusive	Do you live in couple with your children?	Uncertain	No consensus	8	Do you live alone with your children (single parent)?
	Number of dependent children	Rejected because of: inconclusive question (hard to simply code with regard to their age and shared/full costody...)
	Stress (professional, family, surroundings)	Rejected because of: unclear questioning, answer biasis throug psychological mood
	Minor pregnancy	Rejected because of: sensitive question inappropriate for screening and unmodifiable past event
	past child abandonment
	Household vulnerability	Accepted	Is there a particular personal situation at home (pregnancy, stress, chronic illness, disability, dependency, violence) that could affect the life or health of your children?	Uncertain	No consensus	11	Is there a particular personal situation at home (pregnancy, stress, chronic illness, disability, dependency, violence) that could affect your children's life or health?
a. Schooling was mandatory in France from the age of 3 to 15 from 01.09.2019. Previously, it was mandatory from the age of 6.
