# Supplementary material for: Developing and Validating an Individual-Level Deprivation Index for Children’s Health in France
Source: Int J Environ Res Public Health. 2022 Dec 16;19(24):16949. doi: 10.3390/ijerph192416949 (PMC9816939; doi:10.3390/ijerph192416949)
Supplement: Supplementary file 1 [file ijerph-19-16949-s001.zip › Table S3b.xlsx]

## Sheet: Supp 3b
Table S3b. Items correlation with specific healthcare required for deprived children
Social Determinants of Health (SDH) domains of the items	Items	Topic adressed	Correlation with the specific healthcare required for deprived children (Pearson)							Item inclusion in multivariate analysis (see Supp 3c)
			free medical consultations	social evaluation to gain access to health insurance	free medicine dispensing	home visit because of unhealthy housing	physical accompaniment in healthcare	multidisciplinary care coordination meetings	Amount of specific healthcare for deprived children
Health and Health Care	Do you have a medical record or vaccination document for each of your children (here or at home)?	Health booklet missing	0.60*	0.51*	0.61*	0.18*	0.41*	0.40*	0.62*	Yes
	Are all of your children followed (at least once a year) by a doctor (family doctor, maternal and child protection service)?	Children health follow-up missing	0.74*	0.66*	0.75*	0.13*	0.50*	0.56*	0.76*	Yes
	Do you have full health coverage for your child (which type)?	type of health insurance (correlation for all answers)	0.78*	0.77*	0.77*	0.18*	0.35*	0.52*	0.78*	Yes
Economic Stability	Do you sometimes not have enough to eat?	Food insecurity	0.41*	0.39*	0.42*	0.12*	0.31*	0.38*	0.46*	Yes
Neighborhood and Built Environment	Do you have a personal or family home (house, flat, room)?	Housing stability (correlation for all answers)	0.72*	0.63*	0.69*	0.15*	0.51*	0.50*	0.73*	Yes
	If stable housing, is it in poor condition, run down, dangerous (peeling paint, mould, risk of electric shock, trauma)?	Unhealthy housing	0.01	0.53*	-0.02	0.10*	0.15*	0.10	0.15	Yes
Social and Community Context	Do you know a social worker who assists you (helps you) with your (administrative, social) procedures? If not, do you need one?	Access to social assistance (correlation for all answers)	0.54*	0.56*	0.55*	0.30*	0.36*	0.41*	0.62*	Yes
	Have you moved to another region (or country) in the last two years?	Recent migration	0.64*	0.57*	0.61*	0.15*	0.33*	0.41*	0.62*	Yes
	[Evaluation by the caregiver] Are the questions, explanations to the patient limited in French ?	Non-french speaking	0.45*	0.41*	0.49*	0.15*	0.42*	0.31*	0.50*	Yes
	Are there people around you that you can trust to help you (for transport, to look after the children, to enable you to go to appointments, to help with procedures)?	Surrounding dismiss	0.23*	0.25*	0.22*	0.14*	0.21*	0.22*	0.29*	Yes
Education	Do all of your school-aged childrenₐ go to school?	Chlidren unschooling	0.62*	0.57*	0.63*	0.08*	0.37*	0.45*	0.63*	Yes
Family Context	Do you live alone with your children (single parent)?	Single parenthood	0.03	0.05	0.03	0.11*	-0.03	0.06	0.06	Yes
	Is there a particular personal situation at home (pregnancy, stress, chronic illness, disability, dependency, violence) that could affect your children's life or health?	Household vulnerability	0.19*	0.21*	0.22*	0.13*	0.20*	0.27*	0.27*	No
post hoc wheighted FrenChILD-Index			0.80*	0.77*	0.80*	0.32*	0.48*	0.60*	0.86*
a. children 6 to 15 years old up to 08/31/2019 ; 3 to 15 years old from 09/01/2019
* p < 0.05
