# Supplementary material for: Developing and Validating an Individual-Level Deprivation Index for Children’s Health in France
Source: Int J Environ Res Public Health. 2022 Dec 16;19(24):16949. doi: 10.3390/ijerph192416949 (PMC9816939; doi:10.3390/ijerph192416949)
Supplement: Supplementary file 1 [file ijerph-19-16949-s001.zip › Table S3c.xlsx]

## Sheet: Supp 3c
Table S3c. Items derivation for French Child Individual-Level Deprivation Index (FrenChILD-Index)
Social Determinants of Health (SDH) domains of the items	Items	Topic adressed	Item inclusion in multivariate analysis		Linear multiple regressions over the numbers of :				Mean of the standardized coefficients	FrenChILD-Index items wheighting
				Answers to be weighted	deprivation dimensions		specific healthcare for deprived children
					Standardized coefficients	p	Standardized coefficients	p
Health and Health Care	Do you have a medical record or vaccination document for each of your children (here or at home)?	Health booklet missing	Yes	No	0.04	0.08	0.12	< 0.0005	0.08	8
	Are all of your children followed (at least once a year) by a doctor (family doctor, maternal and child protection service)?	Children health follow-up missing	Yes	No	0.08	< 0.01	0.20	< 0.0005	0.14	14
	Do you have full health coverage for your child (which type)?	type of health insurance (correlation for all answers)	Yes
				Complete health insurance for deprived citizens	0.10	< 0.0005	-0.017	0.30	0.04	4
				Incomplete health insurance	0.01	0.70	0.089	< 0.0005	0.05	17 b
				Complete health insurance for undocumented migrants	0.12	< 0.0005	0.046	< 0.005	0.09	9
				No health insurance	0.14	< 0.0005	0.371	< 0.0005	0.26	26
Economic Stability	Do you sometimes not have enough to eat?	Food insecurity	Yes	Yes	0.14	< 0.0005	0.021	0.21	0.08	8
Neighborhood and Built Environment	Do you have a personal or family home (house, flat, room)?	Housing stability (correlation for all answers)	Yes
				Instable housing	0.20	< 0.0005	0.12	< 0.0005	0.16	16
				Homelessness	0.11	< 0.0005	0.081	< 0.0005	0.10	26 b
	If stable housing, is it in poor condition, run down, dangerous (peeling paint, mould, risk of electric shock, trauma)?	Unhealthy housing	Yes	Yes	0.19	< 0.0005	0.144	< 0.0005	0.17	17
Social and Community Context	Do you know a social worker who assists you (helps you) with your (administrative, social) procedures? If not, do you need one?	Access to social assistance (correlation for all answers)	Yes
				Needing social assistance	0.05	< 0.05	0.065	< 0.0005	0.06	6
				Needing social assistance without knowing how to get this	0.067	< 0.01	0.116	< 0.0005	0.09	9
	Have you moved to another region (or country) in the last two years?	Recent migration	Yes	Yes	0.01	0.57	0.066	0.001	0.04	2 b
	[Evaluation by the caregiver] Are the questions, explanations to the patient limited in French ?	Non-french speaking	Yes	Yes	0.01	0.58	-0.009	0.61	0.00	2 b
	Are there people around you that you can trust to help you (for transport, to look after the children, to enable you to go to appointments, to help with procedures)?	Surrounding dismiss	Yes	No	0.16	< 0.0005	0.017	0.25	0.09	9
Education	Do all of your school-aged childrenₐ go to school? a	Chlidren unschooling	Yes	No	0.12	< 0.0005	0.02	0.34	0.07	7
Family Context	Do you live alone with your children (single parent)?	Single parenthood	Yes	Yes	0.13	< 0.0005	-0.011	0.48	0.06	5 b
	Is there a particular personal situation at home (pregnancy, stress, chronic illness, disability, dependency, violence) that could affect your children's life or health?	Household vulnerability	No
a. children 6 to 15 years old up to 08/31/2019 ; 3 to 15 years old from 09/01/2019
b. expert adjustment of the wheighting
