# Supplementary material for: Developing and Validating an Individual-Level Deprivation Index for Children’s Health in France
Source: Int J Environ Res Public Health. 2022 Dec 16;19(24):16949. doi: 10.3390/ijerph192416949 (PMC9816939; doi:10.3390/ijerph192416949)
Supplement: Supplementary file 1 [file ijerph-19-16949-s001.zip › Table S3d.xlsx]

## Sheet: Feuil1
Table S3d: Factorial analysis of dichotomic items for French Child Individual-Level Deprivation Index (FrenChILD-Index)
Items	Factors
	1	2	3	4	5
Health booklet missing	0.496	0.006	< 0,001	0.004	0.002
Children health follow-up missing	0.719	0.008	0.009	0.008	0.005
Complete health insurance for deprived citizens	0.004	0.419	0.019	0.13	0.022
Incomplete health insurance	0.002	0.009	0.001	0.315	0.566
Complete health insurance for undocumented migrants	0.035	0.017	0.188	0.264	0.272
No health insurance (even if enrollment in progress or insurance abroad)	0.697	0.012	< 0,001	0.034	0.009
Children unschooling	0.589	0.01	< 0,001	0.045	0.006
Unstable housing (temporary social housing or housed by relatives, slums)	0.468	< 0,001	0.264	0.013	< 0,001
Homelessness	0.237	0.022	0.361	< 0,001	< 0,001
Unhealthy housing	0.001	0.353	0.087	0.075	0.036
Needing social assistance	0.049	0.491	0.068	0.001	0.034
Needing social assistance without knowing how to get this	0.406	0.015	0.07	0.002	0.023
Single parenthood	0.006	0.227	0.008	0.111	0.035
Food insecurity	0.317	0.044	0.018	0.007	< 0,001
Surrounding dismiss	0.119	0.096	0.141	0.051	< 0,001
Recent migration	0.52	0.001	0.025	< 0,001	0.001
Non-french speaking	0.421	< 0,001	0.001	0.057	0.026
Eigenvalue	5.085	1.731	1.261	1.118	1.039
% variance explained	29.914	10.181	7.417	6.579	6.113
